# Supplementary material for: FAS promoter polymorphisms and serum sFas level are associated with increased risk of nerve damage in Bangladeshi patients with Guillain-Barré syndrome
Source: PLoS One. 2018 Feb 12;13(2):e0192703. doi: 10.1371/journal.pone.0192703 (PMC5809046; doi:10.1371/journal.pone.0192703)
Supplement: S1 File — (XLS) [file pone.0192703.s001.xls]

## Sheet: Sheet1
S1 file: Serum level (row data file) of sFas and sFasL in patients with GBS and healthy controls
GBS-ID	sFas_GBS (pg/mL)	sFasL_GBS (pg/mL)	Healthy Control-ID	sFas_HC (pg/mL)	sFasL_HC (pg/mL)
GBS-1	188.549	198.65	HC-1	151.584	240.659
GBS-2	160.875	539.506	HC-2	220.993	186.745
GBS-3	265.875	377.691	HC-3	265.875	144.297
GBS-4	275.875	429.197	HC-4	175.875	202.78
GBS-5	288.375	172.176	HC-5	263.404	239.814
GBS-6	138.375	173.279	HC-6	138.375	210.487
GBS-7	145.875	134.671	HC-7	145.875	125.849
GBS-8	210.875	181.382	HC-8	310.875	69.435
GBS-9	350.078	134.331	HC-9	246.138	183.4
GBS-10	365.875	184.31	HC-10	302.801	229.486
GBS-11	180.875	279.516	HC-11	87.042	147.073
GBS-12	198.375	172.176	HC-12	198.375	148.194
GBS-13	245.875	238.361	HC-13	145.875	259.366
GBS-14	445.875	273.66	HC-14	142.198	228.09
GBS-15	160.875	201.959	HC-15	157.957	311.883
GBS-16	398.281	102.681	HC-16	257.957	349.59
GBS-17	400.875	181.001	HC-17	114.62	183.4
GBS-18	388.375	252.32	HC-18	231.886	296.521
GBS-19	216.127	96.062	HC-19	216.127	230.883
GBS-20	198.375	226.227	HC-20	458.281	289.538
GBS-21	145.875	406.032	HC-21	87.042	299.314
GBS-22	220.875	155.629	HC-22	317.166	219.711
GBS-23	243.375	243.877	HC-23	264.33	292.883
GBS-24	184.609	88.341	HC-24	380.875	179.898
GBS-25	160.875	447.349	HC-25	250.875	288.001
GBS-26	340.875	250.495	HC-26	317.875	228.434
GBS-27	213.375	222.537	HC-27	188.549	234.331
GBS-28	183.375	210.784	HC-28	210.875	176.588
GBS-29	153.375	397.166	HC-29	155.875	150.877
GBS-30	273.375	67.382	HC-30	145.875	232.485
GBS-31	253.375	306.753	HC-31	240.875	80.104
GBS-32	243.705	115.918	HC-32	143.705	139.63
GBS-33	190.875	387.279	HC-33	93.375	131.743
GBS-34	243.375	110.403	HC-34	98.375	278.073
GBS-35	275.875	265.939	HC-35	160.875	250.495
GBS-36	253.375	406.032	HC-36	73.375	151.217
GBS-37	183.375	198.65	HC-37	83.375	109.145
GBS-38	248.375	136.877	HC-38	128.375	53.805
GBS-39	130.875	387.279	HC-39	130.875	132.465
GBS-40	235.875	200.856	HC-40	90.875	172.176
GBS-41	239.765	143.114	HC-41	213.375	84.31
GBS-42	150.875	299.372	HC-42	153.375	96.66
GBS-43	260.875	140.186	HC-43	260.875	131.021
GBS-44	198.375	211.166	HC-44	180.669	188.694
GBS-45	125.875	120.33	HC-45	93.415	207.521
GBS-46	260.875	437.573	HC-46	273.716	373.935
GBS-47	390.875	217.403	HC-47	89.475	359.47
GBS-48	248.375	101.578	HC-48	224.933	117.142
GBS-49	209.875	282.485	HC-49	220.067	103.728
GBS-50	165.875	224.021	HC-50	250.078	147.09
GBS-51	278.375	453.465	HC-51	139.765	120.935
GBS-52	258.375	126.949	HC-52	112.187	68.59
GBS-53	235.875	177.351	HC-53	82.198	137.245
GBS-54	283.375	216.3	HC-54	104.308	127.366
GBS-55	335.875	278.073	HC-55	126.439	181.883
GBS-56	283.375	292.413	HC-56	120.067	286.452
GBS-57	163.375	263.733
GBS-58	220.875	153.125
GBS-59	148.375	110.038
GBS-60	183.375	465.939
GBS-61	220.067	254.624
GBS-62	105.234	113.572
GBS-63	168.728	308.538
GBS-64	259.464	380.314
GBS-65	208.247	422.211
GBS-66	151.004	293.728
GBS-67	194.921	165.245
GBS-68	220.067	411.038
GBS-69	206.428	198.21
GBS-70	135.825	588.401
GBS-71	298.861	264.4
GBS-72	216.127	330.038
GBS-73	194.921	209.935
GBS-74	192.488	296.521
GBS-75	247.645	183.4
GBS-76	249.645	240.659
GBS-77	136.645	204.348
GBS-78	318.549	247.642
GBS-79	279.163	106.59
GBS-80	387.968	471.09
GBS-81	341.618	153.423
GBS-82	239.765	601.849
GBS-83	155.524	295.417
GBS-84	239.185	466.608
GBS-85	257.957	199.372
GBS-86	264.33	233.949
GBS-87	272.79	349.59
GBS-88	310.68	158.262
GBS-89	298.861	120.555
GBS-90	283.102	279.762
GBS-91	176.729	267.193
GBS-92	470.815	357.969
GBS-93	220.993	105.99
GBS-94	247.645	120.33
